# Supplementary material for: Deep Eutectic Solvent-Based Emulsion Containing Piper betle L. Extract and Hydroxychavicol Prevent Biofilm Development and Surface Adhesion of Avian Pathogenic Escherichia coli on Stored Chicken Meat
Source: Antibiotics (Basel). 2026 Mar 24;15(4):328. doi: 10.3390/antibiotics15040328 (PMC13113980; doi:10.3390/antibiotics15040328)
Supplement: Supplementary file 1 [file antibiotics-15-00328-s001.zip]

Archive with 1 entries (1 files):
- antibiotics-4182483-supplementary.pdf
